# Supplementary material for: Integrated transcriptomic analysis of distance-related field cancerization in rectal cancer patients
Source: Oncotarget. 2017 May 15;8(37):61107–17. doi: 10.18632/oncotarget.17864 (PMC5617410; doi:10.18632/oncotarget.17864)
Supplement: Supplementary file 2 [file oncotarget-08-61107-s002.xls]

## Sheet: Table S2. upregulated genes.txt
Supplementary Table 2. Gene list of the distance-related up-regulated genes identified by linear mixed effects model analysis
probe	coefficients	pvalue	FDR	GeneSymbol
A_23_P52761	-0.285948	2.69e-11	3.97e-07	MMP7
A_23_P49155	-0.269624	7.68e-16	1.14e-11	CDH3
A_32_P164246	-0.260845	1.94e-09	2.77e-05	FOXQ1
A_24_P365721	-0.224129	2.92e-18	4.35e-14	SLC6A14
A_33_P3246268	-0.223943	1.15e-09	1.66e-05	HOXD13
A_33_P3393766	-0.221565	7.84e-11	1.15e-06	C17orf96
A_24_P335620	-0.210439	6.91e-10	1e-05	SLC7A5
A_24_P183150	-0.205743	2e-12	2.96e-08	CXCL3
A_23_P7144	-0.202753	9.82e-18	1.46e-13	CXCL1
A_33_P3356462	-0.202468	5.3e-10	7.68e-06	C2CD4A
A_33_P3250443	-0.198363	7.05e-11	1.04e-06	DUOXA2
A_33_P3297562	-0.193383	1.64e-11	2.43e-07	IRX2
A_23_P400298	-0.186639	5.06e-20	7.55e-16	PRSS22
A_24_P277367	-0.182918	2.17e-10	3.16e-06	CXCL5
A_24_P257416	-0.175817	5.71e-13	8.49e-09	CXCL2
A_23_P381368	-0.173884	2.9e-09	4.11e-05	HOXD10
A_23_P218646	-0.162393	2.5e-10	3.65e-06	TNFRSF6B
A_23_P76538	-0.158365	6.65e-10	9.62e-06	TESC
A_19_P00318645	-0.152149	1.56e-09	2.24e-05	CRNDE
A_23_P166408	-0.143883	1.93e-09	2.75e-05	OSM
A_23_P92860	-0.142637	3.33e-09	4.71e-05	CCNO
A_32_P171061	-0.138255	2.72e-09	3.85e-05	ASCL2
A_23_P76078	-0.13575	4.29e-10	6.23e-06	IL23A
A_33_P3229156	-0.133355	3.53e-14	5.25e-10	SLC17A9
A_23_P68487	-0.132921	8.81e-10	1.27e-05	BMP7
A_24_P788878	-0.132523	4.04e-13	6.02e-09	C2CD4B
A_24_P917819	-0.132206	1.76e-10	2.58e-06	ANKRD30BP2
A_24_P46093	-0.126638	1.7e-09	2.43e-05	SLC6A6
A_23_P102731	-0.126138	1.57e-09	2.24e-05	SMOX
A_23_P320578	-0.125116	7.31e-11	1.07e-06	RGS16
A_23_P169437	-0.122544	3.27e-14	4.86e-10	LCN2
A_23_P118042	-0.120211	2.66e-10	3.87e-06	LRRC36
A_21_P0013727	-0.117605	3.41e-10	4.97e-06	LOC101928413
A_33_P3404601	-0.117303	4.74e-09	6.66e-05	C2
A_23_P150316	-0.116066	3.61e-10	5.25e-06	MMP12
A_23_P111621	-0.111035	1.59e-09	2.28e-05	GTF2IRD1
A_23_P500010	-0.109792	6.14e-09	8.58e-05	KLK12
A_23_P215956	-0.10966	1.59e-09	2.28e-05	MYC
A_23_P86731	-0.109243	1.11e-09	1.6e-05	ZNF239
A_23_P21706	-0.109084	8.83e-11	1.3e-06	CTPS1
A_23_P17065	-0.109035	6.19e-13	9.21e-09	CCL20
A_33_P3242623	-0.106856	1.26e-10	1.85e-06	SLC7A11
A_23_P132378	-0.102106	5.16e-18	7.7e-14	CELSR1
A_23_P369899	-0.101305	3.33e-09	4.71e-05	TMEM158
A_33_P3364869	-0.100214	5.23e-09	7.33e-05	NAMPT
A_23_P16523	-0.100036	5.7e-13	8.48e-09	GDF15
A_23_P79518	-0.0962294	1.13e-11	1.67e-07	IL1B
A_23_P40174	-0.0959683	2e-11	2.95e-07	MMP9
A_23_P7582	-0.092401	3.63e-09	5.13e-05	TCF7
A_33_P3296169	-0.0914624	1.34e-10	1.97e-06	CDCA7
A_23_P82478	-0.0904277	1.75e-09	2.5e-05	PUS7
A_23_P24104	-0.0900262	8.77e-11	1.29e-06	PLAU
A_23_P168556	-0.0893667	6.93e-11	1.02e-06	STX1A
A_23_P58266	-0.0890977	3.26e-10	4.74e-06	S100P
A_23_P208880	-0.0878208	6.51e-09	9.09e-05	UHRF1
A_24_P506977	-0.0851742	2.53e-10	3.69e-06	SNHG15
A_23_P31721	-0.0843633	1.54e-10	2.26e-06	E2F5
A_23_P166508	-0.0833785	2.61e-09	3.71e-05	LINC01315
A_24_P69095	-0.0828005	1.47e-09	2.11e-05	ENC1
A_23_P252106	-0.0827109	2.27e-09	3.23e-05	RIPK2
A_23_P27947	-0.082027	4.73e-09	6.64e-05	PDCD2L
A_24_P123347	-0.0814391	9.74e-11	1.43e-06	PPAT
A_23_P137143	-0.0807531	1.5e-10	2.2e-06	DKC1
A_23_P329870	-0.0797395	1.46e-10	2.13e-06	RHBDF2
A_23_P88119	-0.0793261	6.26e-09	8.74e-05	HSPH1
A_23_P77103	-0.0791508	1.3e-09	1.87e-05	SORD
A_24_P398147	-0.078257	3.94e-09	5.56e-05	NEBL
A_23_P204364	-0.0781585	1.36e-09	1.95e-05	NOP2
A_33_P3414389	-0.0779428	3.65e-12	5.4e-08	SH2B2
A_23_P40049	-0.0778838	3.83e-09	5.4e-05	CAD
A_24_P48177	-0.0763122	2.79e-12	4.13e-08	ST3GAL2
A_23_P66608	-0.0762616	1.86e-10	2.71e-06	KAT2A
A_23_P126593	-0.0761425	3.92e-09	5.53e-05	S100A11
A_23_P369328	-0.0760474	1.89e-09	2.69e-05	C10orf35
A_33_P3287815	-0.075572	9.87e-10	1.42e-05	DDX21
A_23_P29773	-0.0747571	4.38e-09	6.16e-05	LAMP3
A_33_P3246833	-0.0747027	1.43e-09	2.05e-05	IL1RN
A_33_P3220919	-0.0738688	2.1e-10	3.07e-06	ADRBK2
A_23_P88522	-0.0736351	3.99e-09	5.63e-05	NMB
A_33_P3236392	-0.0735062	1.74e-09	2.49e-05	PVRL4
A_23_P201731	-0.0730615	2.47e-09	3.5e-05	TRAF5
A_23_P202496	-0.0728824	2.32e-11	3.42e-07	NOC3L
A_23_P120316	-0.0728774	4.6e-12	6.81e-08	MTHFD2
A_23_P316960	-0.0721452	1.58e-10	2.3e-06	GRINA
A_23_P24948	-0.0721139	1.58e-12	2.34e-08	KCNE3
A_23_P374082	-0.072087	1.24e-09	1.78e-05	ADAM19
A_23_P255444	-0.0712643	1.26e-11	1.87e-07	DAPP1
A_23_P156842	-0.0712068	1.16e-09	1.66e-05	EEF1E1
A_23_P256413	-0.0710539	1.88e-12	2.79e-08	CMTM7
A_23_P148015	-0.0708556	1.36e-09	1.95e-05	AXIN2
A_23_P125265	-0.070821	2.21e-09	3.14e-05	KPNA2
A_23_P115149	-0.0703625	9.61e-10	1.38e-05	WDR77
A_24_P101402	-0.0700986	2.18e-09	3.1e-05	NOP56
A_33_P3619171	-0.0700965	2.09e-10	3.05e-06	PMAIP1
A_23_P14774	-0.0699539	3.92e-11	5.77e-07	CTSH
A_24_P122137	-0.0697579	6.79e-11	9.99e-07	LIF
A_23_P133995	-0.0694167	1.46e-09	2.09e-05	PPIL1
A_23_P24997	-0.0693471	3.03e-09	4.3e-05	CDK4
A_23_P127533	-0.0693102	1.17e-09	1.68e-05	DCUN1D5
A_23_P258964	-0.0683558	3.24e-10	4.71e-06	IARS
A_23_P90612	-0.0681386	3.55e-09	5.02e-05	MCM6
A_23_P209987	-0.0680268	1.81e-09	2.58e-05	POLR1B
A_23_P203299	-0.0678555	9.53e-11	1.4e-06	RCN1
A_23_P114232	-0.067667	5.46e-10	7.91e-06	PRDX4
A_23_P127079	-0.0675403	1.74e-10	2.54e-06	PPRC1
A_23_P154447	-0.0675336	3.41e-11	5.03e-07	NOP58
A_23_P126888	-0.0673266	3.25e-09	4.6e-05	KIF21B
A_33_P3294509	-0.0673122	5.83e-09	8.16e-05	CD44
A_33_P3364348	-0.0668563	4.08e-09	5.75e-05	JPH1
A_23_P71316	-0.066642	3.43e-09	4.86e-05	RBPMS
A_33_P3292919	-0.0665649	2.4e-10	3.49e-06	TCOF1
A_23_P251695	-0.065798	6.86e-09	9.57e-05	NXT1
A_23_P74663	-0.0653706	9.55e-10	1.38e-05	TAF1A
A_23_P16683	-0.064759	6.65e-10	9.63e-06	TRMT1
A_23_P87329	-0.0643934	1.64e-09	2.35e-05	NAT10
A_23_P215875	-0.0641531	5.77e-09	8.08e-05	DCAF13
A_24_P122524	-0.063539	3.17e-09	4.48e-05	WDR3
A_23_P153320	-0.0634731	4.1e-10	5.96e-06	ICAM1
A_23_P95764	-0.0631059	5.81e-09	8.13e-05	PRPS1
A_23_P80098	-0.0624447	4.2e-10	6.1e-06	GART
A_23_P53276	-0.0623978	4.39e-09	6.18e-05	TIMELESS
A_23_P70670	-0.0621188	6.5e-10	9.4e-06	CD83
A_23_P252855	-0.0621167	9.87e-10	1.42e-05	BRIX1
A_23_P202143	-0.0617571	2.14e-09	3.04e-05	NOLC1
A_23_P7873	-0.0615969	3.98e-09	5.61e-05	MCM3
A_33_P3217123	-0.0611982	3.84e-09	5.42e-05	BCL2L12
A_23_P34741	-0.0610131	3.81e-09	5.39e-05	ZNF593
A_23_P344853	-0.0609321	5.66e-09	7.92e-05	WDR43
A_23_P103628	-0.0608001	1.19e-09	1.71e-05	HEATR1
A_23_P12874	-0.0595152	2.16e-09	3.07e-05	GTPBP4
A_23_P19210	-0.0591235	2.8e-09	3.97e-05	RPF2
A_33_P3227041	-0.0589141	4.48e-09	6.31e-05	BID
A_33_P3259393	-0.0588643	4.5e-09	6.33e-05	HAPLN3
A_23_P41380	-0.058665	1.88e-10	2.74e-06	ABCE1
A_23_P154488	-0.0585501	3.44e-10	5.01e-06	PNPT1
A_23_P113634	-0.0584647	9.12e-10	1.31e-05	CBFB
A_23_P20683	-0.0584631	1.24e-09	1.78e-05	KIAA0020
A_21_P0013516	-0.0583477	1.69e-09	2.42e-05	XLOC_l2_014518
A_23_P216920	-0.0581439	9.27e-10	1.34e-05	NEK6
A_23_P112412	-0.0581427	1.03e-09	1.48e-05	TEX10
A_24_P193295	-0.0579092	5.15e-12	7.62e-08	RAB15
A_23_P254573	-0.0578782	3.45e-10	5.02e-06	DNAJC2
A_23_P97265	-0.0578635	4.54e-10	6.59e-06	GPATCH4
A_23_P23206	-0.0577793	7.07e-09	9.85e-05	MAD2L2
A_23_P202837	-0.0577717	1.36e-12	2.02e-08	CCND1
A_23_P162525	-0.0577151	5.04e-09	7.08e-05	UTP20
A_23_P148519	-0.0574711	5.44e-09	7.62e-05	FAM156A
A_23_P58529	-0.057453	4.71e-09	6.63e-05	DIMT1
A_33_P3239222	-0.0573832	6.73e-09	9.39e-05	EIF3B
A_23_P2423	-0.0571768	5.24e-10	7.59e-06	MAGOHB
A_21_P0011387	-0.0569423	1.55e-10	2.27e-06	XLOC_l2_005039
A_23_P52058	-0.0568943	2.68e-10	3.9e-06	TARBP1
A_32_P193080	-0.0565639	9.1e-10	1.31e-05	FMNL2
A_33_P3260100	-0.0564748	1.9e-09	2.72e-05	CCDC167
A_23_P17204	-0.0564529	7.07e-10	1.02e-05	ANAPC1
A_23_P411296	-0.0563596	6.48e-09	9.05e-05	CEBPB
A_33_P3372844	-0.0562525	2.07e-10	3.02e-06	DDX56
A_23_P389118	-0.0556793	2.79e-12	4.14e-08	ANO6
A_23_P105392	-0.0555122	1.44e-09	2.06e-05	CCT2
A_23_P31315	-0.0554487	7.33e-10	1.06e-05	CBX3
A_23_P170774	-0.0554484	1.03e-09	1.48e-05	E2F6
A_19_P00805625	-0.0553986	1.37e-09	1.97e-05	LINC00963
A_23_P41025	-0.0552576	9.73e-11	1.43e-06	GNL3
A_23_P214037	-0.0551828	6.43e-10	9.31e-06	NPM1
A_23_P9152	-0.0549653	4.35e-09	6.12e-05	RCL1
A_32_P28939	-0.0548671	1.06e-09	1.52e-05	ALKBH2
A_24_P322847	-0.0548119	2.36e-10	3.45e-06	POLR3H
A_23_P15123	-0.0545792	2.73e-09	3.87e-05	UBFD1
A_23_P102202	-0.0544995	1.18e-09	1.7e-05	MSH6
A_33_P3275707	-0.0542999	2.06e-09	2.93e-05	AP1S3
A_23_P133365	-0.0542207	1e-09	1.44e-05	TCERG1
A_23_P122624	-0.0542061	1.35e-09	1.93e-05	LTV1
A_24_P38951	-0.0541268	3.27e-10	4.76e-06	RELT
A_24_P8075	-0.0540486	8.96e-12	1.33e-07	KLHDC4
A_23_P54605	-0.0535135	6.32e-09	8.83e-05	RSL1D1
A_32_P80068	-0.0532563	2.6e-09	3.69e-05	CLEC2D
A_33_P3348494	-0.0532055	3.28e-09	4.64e-05	PCID2
A_32_P25437	-0.0530724	1e-10	1.47e-06	SLC12A2
A_33_P3389837	-0.0530248	3.98e-09	5.61e-05	GPN3
A_23_P157283	-0.0527265	5.22e-10	7.57e-06	TMEM243
A_23_P136058	-0.052434	1.83e-10	2.68e-06	ATR
A_23_P114952	-0.052293	7.17e-10	1.04e-05	TMEM9
A_23_P5551	-0.0522447	1.22e-10	1.79e-06	NCL
A_33_P3227209	-0.0521911	5.09e-09	7.15e-05	PA2G4
A_32_P54544	-0.051817	1.72e-09	2.45e-05	CCT6A
A_23_P80773	-0.0517958	4.75e-10	6.89e-06	SRPRB
A_33_P3240200	-0.0517217	2.24e-09	3.19e-05	DPCD
A_23_P385034	-0.0516017	3.61e-11	5.31e-07	E2F3
A_21_P0000175	-0.051411	6.15e-09	8.6e-05	PRMT1
A_33_P3343432	-0.0513743	6.18e-09	8.64e-05	THEM4
A_23_P134650	-0.0511892	5.43e-09	7.61e-05	PTCD1
A_23_P387057	-0.050995	7.11e-09	9.91e-05	TUBB
A_24_P261259	-0.0507986	3.39e-12	5.02e-08	PFKFB3
A_23_P42829	-0.0507527	9.13e-12	1.35e-07	SND1
A_33_P3357062	-0.0504859	4.72e-09	6.64e-05	DDX55
A_23_P52738	-0.0504728	2.66e-13	3.96e-09	DCPS
A_24_P941336	-0.0500807	5.99e-09	8.37e-05	TSR1
A_32_P506600	-0.0498493	1.71e-09	2.44e-05	RAN
A_23_P66421	-0.0496952	3.86e-09	5.44e-05	NAT9
A_23_P218456	-0.0493502	4.27e-09	6.01e-05	ILF3
A_32_P51084	-0.0491473	5.8e-10	8.41e-06	NUP205
A_24_P98109	-0.0489914	9.26e-11	1.36e-06	SNX10
A_32_P217510	-0.0489834	2.61e-09	3.7e-05	WDR75
A_23_P122815	-0.048819	2.34e-09	3.32e-05	CALU
A_24_P29686	-0.0487487	8.73e-10	1.26e-05	ZMIZ2
A_33_P3365676	-0.0486013	1.23e-09	1.77e-05	PTPLAD1
A_32_P35512	-0.048189	6.8e-10	9.84e-06	SSB
A_33_P3350074	-0.0479737	5.61e-09	7.85e-05	SLC25A19
A_23_P3038	-0.0477942	1.56e-09	2.23e-05	GPX2
A_33_P3465247	-0.0477472	7.08e-09	9.87e-05	KIF3A
A_33_P3813128	-0.0476563	2.48e-09	3.53e-05	SEMA3F
A_33_P3219895	-0.0475511	3.16e-09	4.47e-05	KLC2
A_23_P131227	-0.0473044	3.5e-09	4.94e-05	TTC27
A_23_P18422	-0.0472486	2.18e-09	3.1e-05	MRPL3
A_23_P217135	-0.0463787	7.48e-10	1.08e-05	ZNF275
A_23_P399001	-0.0462459	1e-11	1.48e-07	CXXC5
A_23_P62659	-0.0462253	6.8e-10	9.84e-06	PPT1
A_23_P51906	-0.0458701	4.07e-09	5.73e-05	PFDN2
A_23_P61398	-0.0453086	7.16e-09	9.97e-05	PIM3
A_33_P3210965	-0.0451199	7.16e-12	1.06e-07	TCTN1
A_33_P3290338	-0.0448496	9.33e-11	1.37e-06	PARP1
A_23_P162378	-0.0447364	1.6e-09	2.29e-05	CEP83
A_33_P3260669	-0.044622	2.68e-09	3.81e-05	STK3
A_33_P3213432	-0.0446129	7.01e-09	9.77e-05	ARMC10
A_32_P42574	-0.0444917	1.98e-09	2.82e-05	C1orf198
A_33_P3265185	-0.0444552	5.91e-10	8.56e-06	CSNK1E
A_23_P150365	-0.0443838	5.76e-10	8.35e-06	REXO2
A_32_P43465	-0.0441777	1.48e-09	2.12e-05	ZNF182
A_23_P167269	-0.044105	2.78e-09	3.95e-05	TMA16
A_23_P74950	-0.0440385	1.15e-12	1.7e-08	RCC2
A_21_P0011910	-0.043769	1.51e-09	2.17e-05	CHORDC1
A_24_P365515	-0.0436648	2.38e-12	3.53e-08	FOXA2
A_33_P3254634	-0.0431063	1.47e-12	2.19e-08	PDIA5
A_23_P90463	-0.0428252	4.76e-09	6.68e-05	LSM7
A_33_P3531857	-0.0425386	2.75e-09	3.9e-05	DARS
A_24_P74160	-0.0421291	1.58e-09	2.25e-05	SNRPD2
A_23_P417148	-0.0420713	8.08e-10	1.17e-05	RAI1
A_23_P132793	-0.0420662	9.6e-11	1.41e-06	MANF
A_24_P195476	-0.0420324	1.77e-09	2.53e-05	PMS2
A_23_P32615	-0.041805	5.3e-10	7.69e-06	MNAT1
A_23_P58353	-0.0415844	4.77e-10	6.92e-06	HNRNPD
A_23_P401568	-0.0415474	1.76e-10	2.57e-06	MAT2A
A_23_P107644	-0.0413202	1.46e-09	2.1e-05	SNRPD1
A_33_P3222917	-0.0408756	1.53e-09	2.19e-05	CD276
A_32_P351936	-0.0407107	4.27e-09	6.01e-05	PMS2P5
A_23_P352291	-0.0407032	5.33e-09	7.48e-05	SRSF10
A_24_P376229	-0.0404338	6.47e-09	9.03e-05	UBA2
A_23_P45396	-0.0404214	8.87e-10	1.28e-05	HSD17B10
A_23_P319133	-0.0400743	6.44e-09	8.99e-05	DNAJC10
A_24_P263672	-0.0399369	5.56e-09	7.79e-05	BMS1
A_24_P410086	-0.0398433	2.03e-09	2.89e-05	SSBP4
A_23_P1782	-0.0395339	7.09e-09	9.87e-05	CD82
A_21_P0010776	-0.0394947	2.91e-11	4.29e-07	PARP8
A_33_P3423300	-0.0391827	3.89e-09	5.49e-05	TNPO2
A_23_P156319	-0.0389819	2.82e-10	4.11e-06	LARP1
A_21_P0000115	-0.0389065	6.44e-09	9e-05	CNPY2
A_23_P2582	-0.0386068	3.95e-09	5.57e-05	HDAC7
A_33_P3294053	-0.0385549	2.96e-09	4.2e-05	ANKRD39
A_33_P3449397	-0.0383714	2.39e-11	3.52e-07	METTL3
A_23_P147245	-0.0378187	1.18e-11	1.74e-07	OSBPL10
A_23_P163027	-0.0377063	1.08e-09	1.55e-05	PARP2
A_33_P3228285	-0.0376532	1.65e-09	2.36e-05	ANKRD13D
A_23_P18824	-0.0375526	5.97e-09	8.35e-05	PAPD7
A_23_P157795	-0.0375407	1.16e-10	1.7e-06	CTNNAL1
A_24_P323815	-0.0371035	9.73e-12	1.44e-07	MYCBP2
A_23_P132226	-0.0368199	2.04e-12	3.03e-08	TPST2
A_24_P14531	-0.0367382	3.88e-09	5.48e-05	TM9SF4
A_23_P406105	-0.0359988	1.69e-09	2.42e-05	GCN1L1
A_23_P77776	-0.0359805	2.14e-09	3.04e-05	SRSF2
A_33_P3727762	-0.0349779	3.45e-09	4.88e-05	SET
A_24_P603224	-0.0349613	2.66e-09	3.77e-05	SF3A3
A_33_P3211739	-0.0349114	4.07e-13	6.05e-09	CREB3L2
A_23_P75149	-0.0346615	1.74e-11	2.57e-07	SFXN4
A_23_P164047	-0.0344271	1.9e-09	2.71e-05	MMD
A_23_P149206	-0.0341744	5.54e-09	7.76e-05	B4GALT2
A_23_P40078	-0.033838	4.25e-09	5.99e-05	XPO1
A_23_P65967	-0.0337871	5.42e-09	7.6e-05	SLC38A7
A_23_P97632	-0.0336251	4.15e-09	5.85e-05	EPRS
A_23_P147431	-0.0335802	1.5e-09	2.15e-05	LYN
A_33_P3357087	-0.0331794	2.17e-09	3.08e-05	MPV17
A_24_P9671	-0.032952	6.63e-09	9.25e-05	DNAJA1
A_21_P0011135	-0.0322635	5.27e-09	7.39e-05	EIF4A1
A_33_P3379941	-0.0317859	2.36e-11	3.49e-07	HMGXB3
A_23_P59602	-0.0311712	4.08e-09	5.75e-05	MIOS
A_23_P257956	-0.0309037	5.27e-10	7.64e-06	ILF2
A_23_P5586	-0.0307216	6.33e-09	8.85e-05	MPHOSPH10
A_33_P3238573	-0.0304441	3.68e-09	5.2e-05	DENND4B
A_33_P3808996	-0.0293072	4.1e-10	5.95e-06	SPATS2
A_24_P350644	-0.0292693	3.7e-10	5.38e-06	PRRC2B
A_32_P175539	-0.0291086	4.29e-10	6.23e-06	RCN2
A_23_P120845	-0.0288537	6.95e-10	1.01e-05	XBP1
A_33_P3243337	-0.028629	2.68e-09	3.8e-05	C19orf10
A_23_P130531	-0.0286143	1.97e-09	2.8e-05	CDC37
A_23_P84334	-0.0285812	2.52e-11	3.72e-07	TMEM39A
A_23_P24345	-0.028292	2.84e-09	4.02e-05	SLC39A13
A_23_P307430	-0.0254848	2.08e-10	3.04e-06	LSM12
A_23_P212639	-0.0245829	3.27e-09	4.63e-05	TRA2B
A_23_P17870	-0.0243383	6.72e-09	9.37e-05	TMEM184B
A_23_P138271	-0.0225302	4.68e-10	6.8e-06	ARL8A
A_23_P11664	-0.0222837	3.26e-09	4.62e-05	SRSF11
A_23_P424002	-0.0204584	1.44e-09	2.07e-05	POU2F1
A_23_P104116	-0.0195419	4.19e-10	6.08e-06	RBM8A
