# Supplementary material for: Integrated transcriptomic analysis of distance-related field cancerization in rectal cancer patients
Source: Oncotarget. 2017 May 15;8(37):61107–17. doi: 10.18632/oncotarget.17864 (PMC5617410; doi:10.18632/oncotarget.17864)
Supplement: Supplementary file 3 [file oncotarget-08-61107-s003.xls]

## Sheet: Table S3. downregulated genes.t
Supplementary Table 3. Gene list of the distance-related down-regulated genes identified by linear mixed effects model analysis
probe	coefficients	pvalue	FDR	GeneSymbol
A_33_P3226099	0.255609	2.38e-12	3.54e-08	OTOP2
A_33_P3244808	0.253906	1.04e-10	1.52e-06	BEST4
A_23_P63032	0.248931	1.52e-09	2.17e-05	GUCA2B
A_33_P3368776	0.245931	6.79e-10	9.82e-06	TMIGD1
A_23_P106656	0.244408	5.5e-10	7.97e-06	CA7
A_23_P102611	0.231333	5.53e-09	7.74e-05	WISP2
A_23_P82990	0.229973	6.09e-09	8.51e-05	OGN
A_23_P45751	0.224017	2.73e-09	3.87e-05	CLCA4
A_33_P3316621	0.222729	1.16e-11	1.72e-07	BMP3
A_23_P11968	0.216534	3.15e-09	4.46e-05	GUCA2A
A_23_P18672	0.215913	1.59e-18	2.37e-14	GBA3
A_23_P312150	0.19975	3.76e-12	5.57e-08	EDN2
A_24_P385732	0.196021	1.93e-15	2.88e-11	SLC51A
A_23_P39067	0.183451	3e-09	4.25e-05	SPIB
A_33_P3368313	0.177217	6.34e-09	8.85e-05	MT1H
A_23_P69497	0.177195	3.81e-09	5.39e-05	CLEC3B
A_23_P200741	0.177009	4.38e-09	6.16e-05	DPT
A_23_P88626	0.171485	3.06e-12	4.54e-08	ANPEP
A_23_P96271	0.168489	8.09e-13	1.2e-08	MYOM1
A_33_P3238330	0.165176	6.3e-11	9.27e-07	FAM151A
A_23_P11843	0.164898	1.01e-10	1.49e-06	LRRN2
A_23_P156708	0.1645	1.13e-09	1.63e-05	TNXB
A_23_P41476	0.164336	5.82e-09	8.14e-05	SHISA3
A_23_P145529	0.155702	3.67e-10	5.34e-06	PKIB
A_23_P118065	0.155662	4.11e-10	5.97e-06	HSD17B2
A_23_P349463	0.152078	7.37e-10	1.06e-05	CHP2
A_23_P15174	0.150638	5.27e-09	7.39e-05	MT1F
A_21_P0002260	0.14976	3.45e-09	4.88e-05	XLOC_001595
A_33_P3293773	0.146854	1.8e-14	2.68e-10	FSIP2
A_23_P17130	0.145237	1.17e-09	1.67e-05	C2orf88
A_23_P81590	0.14335	3.63e-09	5.13e-05	PDE6A
A_33_P3240717	0.143288	1.55e-09	2.21e-05	CDKN2B-AS1
A_33_P3379926	0.140246	8.94e-11	1.31e-06	SLC17A4
A_23_P93641	0.139769	1.69e-10	2.48e-06	AKR1B10
A_32_P4199	0.13848	1.55e-09	2.21e-05	RNF152
A_33_P3361067	0.137691	2.23e-11	3.3e-07	ABCG2
A_23_P95851	0.136666	1.92e-12	2.84e-08	TUBAL3
A_33_P3271684	0.136201	1.07e-10	1.56e-06	TMEM236
A_24_P71904	0.135778	4.03e-11	5.94e-07	HPGD
A_33_P3380992	0.135029	1.84e-10	2.69e-06	AKR1B15
A_23_P72117	0.130032	3.44e-09	4.87e-05	SMPDL3A
A_33_P3329013	0.128703	2.16e-11	3.19e-07	SSTR2
A_23_P134854	0.126146	1.13e-09	1.63e-05	CLDN23
A_23_P111724	0.12435	1.13e-09	1.63e-05	RUNDC3B
A_23_P17438	0.124158	1.4e-09	2e-05	EDN3
A_33_P3357199	0.123227	3.59e-10	5.22e-06	SH2D6
A_23_P139912	0.123004	2.23e-09	3.17e-05	IGFBP6
A_23_P157136	0.121783	1.16e-10	1.69e-06	SCIN
A_23_P158297	0.121448	5.61e-09	7.86e-05	BTNL3
A_23_P436284	0.119732	8.67e-12	1.28e-07	SLC51B
A_23_P106773	0.119644	2.48e-10	3.62e-06	SULT1A2
A_21_P0011305	0.119065	2.87e-11	4.24e-07	XLOC_l2_004598
A_23_P8640	0.11877	1.65e-09	2.36e-05	GPER1
A_23_P217498	0.115636	5.5e-11	8.09e-07	GDPD2
A_23_P418234	0.115343	3.74e-12	5.55e-08	PHLPP2
A_23_P131899	0.114535	6.05e-09	8.46e-05	SDCBP2
A_23_P60599	0.11415	3.19e-10	4.65e-06	UGT1A6
A_24_P1054	0.113976	1.09e-12	1.62e-08	TONSL
A_33_P3227904	0.11346	3.71e-09	5.24e-05	SLC25A34
A_23_P66854	0.113322	8.01e-11	1.18e-06	KRT20
A_24_P217234	0.113187	9.05e-11	1.33e-06	SLC3A1
A_24_P330518	0.112569	9.08e-11	1.33e-06	CA12
A_23_P27005	0.112304	2.48e-10	3.62e-06	DHRS11
A_33_P3297217	0.112158	1.06e-09	1.52e-05	NAAA
A_23_P382835	0.112094	2.98e-14	4.44e-10	P2RY1
A_23_P200670	0.110605	1.28e-10	1.88e-06	WDR78
A_23_P368805	0.110153	4.95e-09	6.95e-05	HHLA2
A_23_P401606	0.11001	3.91e-09	5.52e-05	EDIL3
A_23_P210581	0.10933	1.35e-09	1.94e-05	KCNG1
A_33_P3289296	0.109052	1.69e-09	2.42e-05	TMEM37
A_23_P114185	0.108602	4.12e-09	5.81e-05	TSPAN7
A_23_P80739	0.107827	1.7e-09	2.43e-05	PLCD1
A_23_P216468	0.107722	1.36e-10	1.99e-06	SLC1A1
A_23_P401084	0.106944	7.23e-13	1.08e-08	ZNF575
A_21_P0008643	0.106887	8.33e-10	1.2e-05	XLOC_011284
A_23_P94434	0.106212	5.15e-09	7.23e-05	HRCT1
A_23_P160159	0.106069	5.13e-10	7.45e-06	SLC2A5
A_33_P3376214	0.105434	9.81e-10	1.41e-05	FMO5
A_23_P115726	0.105422	1.43e-09	2.04e-05	SLC16A9
A_24_P305933	0.105364	1.8e-09	2.57e-05	TMCC3
A_23_P258190	0.105347	1.16e-11	1.71e-07	AKR1B1
A_21_P0001128	0.104621	8.52e-10	1.23e-05	LOC102724077
A_33_P3251093	0.104077	1.45e-10	2.12e-06	SLC36A1
A_33_P3302075	0.103858	1.38e-11	2.03e-07	UGT1A8
A_23_P40919	0.103172	4.94e-12	7.32e-08	GPR128
A_24_P131173	0.102655	4.56e-11	6.71e-07	C1orf115
A_32_P110390	0.102292	6.45e-09	9.01e-05	TMEM171
A_33_P3285540	0.102233	4.23e-09	5.95e-05	CLDN5
A_33_P3408450	0.102129	1.41e-09	2.02e-05	TMEM253
A_23_P133338	0.101364	6.69e-09	9.33e-05	CDHR2
A_24_P105933	0.100374	1.84e-09	2.63e-05	VIPR1
A_23_P80594	0.100265	1.18e-10	1.73e-06	PLCL2
A_24_P66027	0.0987857	3.63e-11	5.34e-07	APOBEC3B
A_33_P3332414	0.0986286	5.73e-09	8.03e-05	ABCB1
A_24_P352388	0.0978932	3.45e-09	4.88e-05	CDHR5
A_32_P116206	0.097887	1.88e-11	2.77e-07	RELL1
A_23_P254079	0.0977019	3.5e-13	5.21e-09	STBD1
A_23_P70060	0.0975393	3.45e-10	5.02e-06	PPAP2A
A_23_P14986	0.0973168	1.24e-09	1.78e-05	HSD11B2
A_23_P40611	0.097256	5.02e-10	7.29e-06	TCN2
A_23_P76488	0.0970836	9.97e-11	1.46e-06	EMP1
A_24_P345451	0.09665	7.5e-11	1.1e-06	CYBRD1
A_23_P10442	0.0960774	1.43e-11	2.11e-07	OSBPL1A
A_24_P548866	0.096055	1.13e-09	1.63e-05	HIGD1A
A_21_P0006504	0.0958796	3.34e-11	4.93e-07	LOC102723911
A_24_P388433	0.0958392	8.91e-12	1.32e-07	PPP2R3A
A_33_P3370600	0.0955724	5.44e-09	7.63e-05	SMIM6
A_33_P3301266	0.095221	2.63e-09	3.73e-05	BTNL8
A_23_P344531	0.0949743	1.2e-13	1.79e-09	SYNPO
A_19_P00321259	0.0944352	1.16e-10	1.7e-06	LINC01133
A_23_P101642	0.0940367	2.94e-09	4.17e-05	PTPRH
A_33_P3262452	0.0940154	2.81e-11	4.14e-07	PEX26
A_24_P319736	0.0935626	4.43e-10	6.43e-06	MEIS1
A_23_P202269	0.0932495	3.13e-13	4.66e-09	ANK3
A_32_P192376	0.0931191	2.26e-13	3.36e-09	ENPP1
A_24_P357465	0.0927379	3.38e-10	4.91e-06	TP53INP2
A_33_P3240767	0.0927183	3.78e-09	5.33e-05	CIDEC
A_33_P3326553	0.0917171	8.19e-12	1.21e-07	TMEM82
A_33_P3251342	0.0916071	1.33e-09	1.91e-05	CYP3A4
A_23_P105747	0.0912941	6.89e-11	1.01e-06	APPL2
A_23_P7684	0.0912364	9.93e-15	1.48e-10	CCNJL
A_24_P68079	0.090982	1.98e-09	2.83e-05	TRANK1
A_24_P218814	0.0909192	3.91e-10	5.68e-06	RDH5
A_23_P65918	0.0904048	6.24e-09	8.73e-05	ITPKA
A_23_P168329	0.0903692	4.62e-16	6.89e-12	TINAG
A_24_P189533	0.0902462	6.72e-09	9.37e-05	ENDOD1
A_33_P3316587	0.090108	5.54e-09	7.76e-05	SLC22A18AS
A_33_P3645465	0.0900323	1.92e-12	2.85e-08	PDCD4-AS1
A_24_P62530	0.0894762	1.03e-11	1.53e-07	RHOU
A_23_P128744	0.089034	5.23e-09	7.34e-05	BDKRB1
A_33_P3402304	0.0884307	9.46e-10	1.36e-05	ZBTB7C
A_21_P0000548	0.0878604	4.25e-09	5.99e-05	PDCD6IP
A_23_P138706	0.087767	1.65e-10	2.42e-06	ADRA2A
A_23_P4536	0.0869764	6.52e-09	9.1e-05	EPB41L3
A_23_P65022	0.0869157	2.16e-11	3.18e-07	ACADS
A_23_P202334	0.0866471	5.24e-10	7.6e-06	FGFR2
A_23_P253046	0.0855567	1.34e-09	1.92e-05	UGP2
A_23_P8311	0.0852425	6.56e-10	9.49e-06	TDP2
A_24_P940166	0.0852087	4.24e-10	6.16e-06	PAPSS2
A_23_P161399	0.0846551	7.06e-09	9.84e-05	MXI1
A_33_P3362088	0.0845333	5.38e-10	7.8e-06	P2RX4
A_23_P66767	0.0835892	6.18e-10	8.95e-06	GGT6
A_24_P185117	0.0835472	9.15e-11	1.34e-06	RILP
A_23_P359214	0.0834636	6.13e-09	8.58e-05	LINC00842
A_33_P3350393	0.0829491	3.62e-09	5.11e-05	CES2
A_23_P110569	0.0827662	6.84e-12	1.01e-07	TRIM36
A_23_P117580	0.0827645	7.11e-09	9.9e-05	ENTPD5
A_23_P26511	0.0821824	2.35e-10	3.43e-06	GDPD3
A_24_P174755	0.0817933	9.03e-11	1.33e-06	SLC22A5
A_23_P77073	0.081669	6.89e-10	9.96e-06	SPPL2A
A_23_P209944	0.0813771	3.37e-10	4.9e-06	RETSAT
A_23_P142239	0.0813308	1.39e-13	2.07e-09	YIF1B
A_33_P3368750	0.0809096	1.58e-11	2.33e-07	PAQR5
A_21_P0014944	0.0802774	4.17e-09	5.87e-05	LOC102724156
A_33_P3333480	0.0799733	4.46e-12	6.61e-08	LINC00035
A_21_P0011645	0.0797488	2.26e-12	3.35e-08	LINC00483
A_23_P121253	0.0796415	7.02e-09	9.78e-05	TNFSF10
A_21_P0012073	0.0793351	2.48e-10	3.61e-06	XLOC_l2_008124
A_24_P268993	0.0787117	4.95e-12	7.32e-08	LEAP2
A_23_P91910	0.0787075	4.83e-09	6.78e-05	PLSCR4
A_23_P142294	0.0785398	2.18e-09	3.11e-05	ETHE1
A_33_P3375528	0.0784852	9.51e-15	1.42e-10	MIER3
A_23_P31798	0.0784222	1.65e-10	2.41e-06	NAT2
A_33_P3396607	0.0780539	3.69e-11	5.43e-07	UGDH
A_32_P224522	0.0779466	7.31e-10	1.06e-05	SLC25A23
A_23_P131801	0.0778755	1.06e-10	1.55e-06	SGK2
A_23_P97394	0.0777563	1.79e-10	2.61e-06	BCAR3
A_24_P312519	0.0777525	5.82e-15	8.67e-11	PBLD
A_23_P29684	0.0777352	1.05e-09	1.52e-05	VILL
A_33_P3383326	0.0776007	9.6e-10	1.38e-05	LPAR1
A_23_P24077	0.077399	1.66e-12	2.46e-08	C10orf54
A_33_P3235990	0.0773203	7.56e-11	1.11e-06	PTPN21
A_24_P282108	0.0772222	2.68e-10	3.91e-06	ZZEF1
A_23_P23194	0.0767099	6.89e-09	9.6e-05	PINK1
A_33_P3423874	0.0763919	1.02e-10	1.5e-06	MYZAP
A_23_P351275	0.0761318	1.25e-10	1.82e-06	UPP1
A_24_P319374	0.0758837	4.39e-09	6.18e-05	GPA33
A_23_P368484	0.0757376	7.88e-11	1.16e-06	LRRC75A
A_21_P0000089	0.0755575	9.62e-11	1.41e-06	ZFYVE28
A_23_P51487	0.0751984	1.83e-09	2.61e-05	GBP3
A_23_P152428	0.0751834	1.53e-12	2.27e-08	MARVELD3
A_23_P161424	0.0751055	3.44e-13	5.12e-09	PLXDC2
A_33_P3244803	0.0751006	9e-13	1.34e-08	ACOX1
A_33_P3233135	0.0750711	5.87e-09	8.22e-05	KIF16B
A_23_P304897	0.0746709	5.65e-09	7.91e-05	BDKRB2
A_21_P0000128	0.0745215	4.99e-11	7.34e-07	MKRN2OS
A_32_P203515	0.0743197	4.02e-11	5.92e-07	SPECC1L
A_23_P422071	0.0737596	1.35e-09	1.93e-05	B3GALT4
A_32_P42946	0.073699	2.33e-10	3.4e-06	C1orf210
A_23_P96965	0.0732097	2.91e-09	4.12e-05	SYNC
A_23_P351757	0.0731805	2.81e-10	4.09e-06	PLCD3
A_33_P3317850	0.0729886	1.45e-09	2.08e-05	RIOK3
A_23_P254917	0.0725974	2.49e-09	3.54e-05	LGALS4
A_33_P3250612	0.0724388	6.69e-14	9.96e-10	MOCS1
A_24_P391586	0.0719089	1.45e-10	2.12e-06	OAF
A_33_P3266419	0.0718795	2.89e-10	4.21e-06	GLTP
A_23_P415652	0.0718195	2.24e-09	3.18e-05	GALNT12
A_33_P3353866	0.0716861	1.84e-09	2.63e-05	MOGAT2
A_23_P22350	0.0715323	1.11e-09	1.6e-05	GRAMD3
A_24_P131392	0.0714798	1.94e-11	2.86e-07	RMDN2
A_23_P160992	0.071419	2.38e-10	3.47e-06	FMO4
A_23_P99741	0.0713063	5.96e-09	8.34e-05	CDKL1
A_23_P59718	0.0711176	6.35e-10	9.19e-06	SRI
A_23_P89799	0.0705382	1.57e-11	2.31e-07	ACAA2
A_33_P3367361	0.0702004	9.1e-11	1.34e-06	FAM107B
A_23_P12572	0.0701548	1.09e-09	1.57e-05	CASP7
A_23_P20392	0.0699669	7.29e-11	1.07e-06	PSD3
A_23_P132845	0.069757	1.86e-09	2.66e-05	CLCN2
A_23_P101380	0.0692489	3.63e-12	5.37e-08	B3GNT8
A_23_P84219	0.0691894	6.29e-09	8.8e-05	LIPH
A_23_P41888	0.0684499	6.4e-11	9.41e-07	PHYKPL
A_21_P0000199	0.0679179	2.54e-09	3.61e-05	HOXA6
A_23_P304110	0.0675958	4.3e-09	6.05e-05	SOWAHA
A_33_P3311371	0.0675528	3.04e-11	4.48e-07	PDLIM2
A_23_P29248	0.0674429	1.09e-10	1.6e-06	TST
A_23_P211909	0.067379	2.07e-09	2.95e-05	PLS1
A_23_P55518	0.0671926	7.22e-11	1.06e-06	SMAD7
A_21_P0012646	0.0670671	5.23e-09	7.34e-05	PRDX6
A_24_P71373	0.0670167	1.15e-09	1.65e-05	SLC9A1
A_23_P253012	0.0669687	3.31e-12	4.9e-08	GRAMD1C
A_23_P12405	0.0669316	4.06e-11	5.97e-07	ESPN
A_23_P130343	0.0669214	9.9e-10	1.43e-05	KCTD1
A_33_P3380211	0.0668498	4.65e-10	6.74e-06	AKAP9
A_33_P3423506	0.0667871	1.23e-10	1.8e-06	NXPE2
A_23_P372925	0.0666751	2.95e-11	4.34e-07	CIPC
A_32_P159651	0.0664391	5.79e-09	8.11e-05	KAT2B
A_23_P11800	0.0663753	2.52e-09	3.57e-05	CAMK2N1
A_33_P3282434	0.0663241	1.34e-10	1.96e-06	SLC16A1
A_23_P14515	0.0662678	1.55e-12	2.3e-08	ACOT4
A_33_P3329974	0.0662517	3.44e-10	5e-06	CGN
A_23_P38468	0.06625	1.12e-09	1.61e-05	TAX1BP3
A_23_P5392	0.0661833	2.13e-11	3.15e-07	TP53I3
A_23_P4190	0.0661816	1.23e-09	1.76e-05	ACSF2
A_23_P43226	0.0657884	1.38e-10	2.02e-06	KCTD9
A_23_P85441	0.0657651	2.84e-09	4.02e-05	IGSF9
A_33_P3372979	0.0657119	2.52e-13	3.75e-09	LINC00294
A_23_P122007	0.0656486	7.91e-10	1.14e-05	C5orf30
A_23_P215024	0.0653306	1.15e-11	1.69e-07	LRRC1
A_23_P56659	0.0651921	3.38e-09	4.78e-05	DQX1
A_24_P262201	0.0650102	6.78e-09	9.46e-05	SULT1A4
A_23_P134085	0.0648288	1.63e-09	2.33e-05	CNKSR3
A_33_P3324004	0.064788	5.52e-09	7.74e-05	CCL15
A_23_P52480	0.06475	4.24e-09	5.97e-05	CYP2C18
A_23_P24044	0.0647131	3.26e-10	4.74e-06	CNNM2
A_23_P142289	0.0646043	6.95e-10	1.01e-05	GNA11
A_23_P205074	0.0643716	2.08e-09	2.96e-05	SLC46A3
A_33_P3841621	0.0642654	1.52e-09	2.17e-05	MYO5B
A_24_P122337	0.0641743	9.25e-10	1.33e-05	SYTL4
A_23_P112801	0.0640012	2.04e-10	2.98e-06	CHP1
A_33_P3281795	0.0638436	3.77e-11	5.55e-07	MGLL
A_23_P19723	0.0638347	4.04e-09	5.69e-05	BMP5
A_33_P3320563	0.063617	2.62e-09	3.71e-05	GLOD5
A_24_P252130	0.0632231	3.1e-10	4.51e-06	PPARD
A_32_P222695	0.0631701	5.8e-15	8.65e-11	ARHGEF37
A_33_P3320062	0.0631695	1.08e-14	1.61e-10	PLD1
A_33_P3333317	0.0628484	2.44e-09	3.46e-05	OPTN
A_23_P382188	0.0627313	7.78e-10	1.12e-05	STAP2
A_24_P930741	0.0625596	3.03e-09	4.29e-05	EPHA10
A_24_P134266	0.0624795	3.04e-15	4.53e-11	BSG
A_24_P484797	0.0624094	2.01e-10	2.93e-06	CIDECP
A_23_P9523	0.0624021	3.52e-11	5.19e-07	RBKS
A_23_P2041	0.0623429	7.05e-10	1.02e-05	MICALCL
A_33_P3322388	0.0619541	5.91e-09	8.27e-05	SPRR2D
A_23_P61426	0.061867	3.2e-10	4.66e-06	MSRA
A_24_P152649	0.0617293	1.91e-13	2.85e-09	LOC644189
A_33_P3232945	0.0616902	4.15e-09	5.85e-05	F2RL1
A_23_P337934	0.0615714	2.53e-09	3.6e-05	FBLIM1
A_23_P124122	0.0615218	9.17e-10	1.32e-05	PXMP2
A_23_P162589	0.0615032	5.12e-10	7.42e-06	VDR
A_33_P3306163	0.0613842	2.01e-09	2.86e-05	LGALS3
A_24_P396375	0.0613193	6.16e-11	9.06e-07	ECE1
A_32_P465742	0.0608511	4.74e-09	6.67e-05	PIP5K1B
A_24_P230916	0.0607129	4.58e-11	6.75e-07	MIER1
A_23_P37359	0.0606657	4.18e-10	6.07e-06	CIDEB
A_23_P108157	0.0603514	6.13e-09	8.58e-05	TJP3
A_23_P52031	0.0603072	7.13e-09	9.94e-05	PGM1
A_32_P32739	0.0602242	2.32e-09	3.3e-05	NAGS
A_33_P3378835	0.060085	4.85e-10	7.03e-06	SLC9A3R1
A_23_P130169	0.0600372	2.48e-09	3.53e-05	TBKBP1
A_23_P23924	0.0599207	1.43e-09	2.04e-05	CAPN2
A_24_P287691	0.0598715	2.76e-13	4.11e-09	AP3S2
A_23_P148919	0.0596668	6.25e-10	9.05e-06	CPT2
A_23_P74391	0.0596212	4.55e-12	6.73e-08	OPN3
A_33_P3269208	0.0595564	4.94e-09	6.93e-05	STX19
A_33_P3373775	0.0595097	4.92e-10	7.14e-06	BCL2L15
A_24_P80181	0.0594589	4.77e-09	6.7e-05	TMEM127
A_23_P28507	0.0594407	9.86e-10	1.42e-05	MGAT4A
A_23_P216556	0.0593495	5.38e-10	7.8e-06	EPB41L4B
A_33_P3418170	0.0592914	1.04e-09	1.5e-05	DDX58
A_23_P91697	0.0590884	6.95e-10	1e-05	LARGE
A_21_P0000691	0.0590775	1.88e-09	2.69e-05	LOC100133445
A_33_P3303414	0.0590288	2.51e-09	3.56e-05	MAN1A1
A_23_P30175	0.0588953	5.46e-11	8.03e-07	ERBB2IP
A_23_P164284	0.0588409	1.29e-09	1.85e-05	CLDN7
A_33_P3243332	0.0587197	1.23e-09	1.76e-05	ARHGAP42
A_23_P108280	0.0585125	9.19e-12	1.36e-07	CYP4F12
A_24_P203678	0.0582897	6.45e-09	9e-05	ACAT1
A_32_P83845	0.0582163	1.04e-11	1.54e-07	HEY1
A_24_P56270	0.0581237	5.72e-10	8.28e-06	DYRK2
A_23_P216708	0.0575168	3.5e-10	5.09e-06	RFK
A_24_P134356	0.0574947	1.18e-09	1.7e-05	BTBD3
A_24_P404033	0.0574477	4.59e-09	6.46e-05	C15orf38
A_23_P16116	0.0572736	5.34e-09	7.49e-05	RAB4B
A_23_P90523	0.0572559	2.23e-09	3.17e-05	OCEL1
A_33_P3399318	0.0572488	3e-09	4.25e-05	GNG12
A_21_P0000119	0.0572036	2.39e-09	3.39e-05	SUGCT
A_23_P208847	0.0568985	8.82e-10	1.27e-05	SIRT6
A_33_P3417086	0.0568195	1.73e-09	2.46e-05	NIPAL1
A_23_P49060	0.056727	1.05e-09	1.51e-05	SPINT1
A_24_P301063	0.0566052	3.51e-11	5.17e-07	PLEKHG6
A_24_P201404	0.0565365	1.69e-10	2.47e-06	C11orf54
A_23_P318284	0.0564022	8.24e-10	1.19e-05	GPD1L
A_33_P3392977	0.0563238	2.38e-09	3.38e-05	CCNDBP1
A_23_P88351	0.0560432	8.95e-10	1.29e-05	ATL1
A_23_P149221	0.0559209	4.1e-10	5.95e-06	HECTD3
A_33_P3251332	0.0558743	5.56e-12	8.23e-08	HEATR5A
A_33_P3345210	0.0557465	1.05e-10	1.54e-06	TLCD2
A_23_P104224	0.0556123	5.83e-10	8.45e-06	A1CF
A_24_P85200	0.0554624	1.08e-10	1.59e-06	ELMSAN1
A_23_P252062	0.0553394	1.92e-11	2.83e-07	PPARG
A_33_P3267186	0.0553167	3.18e-09	4.5e-05	ATP2B1
A_23_P204801	0.0549726	1.36e-10	2e-06	SLC41A2
A_23_P150325	0.0549364	1.18e-09	1.7e-05	TMEM133
A_23_P389102	0.054929	2.17e-12	3.22e-08	MYO1D
A_23_P60579	0.0545742	1.23e-09	1.77e-05	MPI
A_33_P3248967	0.0545365	4.12e-10	5.99e-06	MPP5
A_24_P38276	0.0545183	3.45e-09	4.88e-05	FZD1
A_24_P337000	0.0543171	2.47e-10	3.6e-06	TTC7A
A_23_P117546	0.0542008	6.04e-10	8.75e-06	SOS2
A_24_P313186	0.053979	2.48e-09	3.53e-05	CALM1
A_23_P350754	0.0538867	9.12e-10	1.31e-05	OR7E14P
A_23_P66948	0.0538307	7.69e-12	1.14e-07	GAREM
A_33_P3256560	0.0538163	5.51e-09	7.72e-05	ZER1
A_24_P636882	0.0537166	2.12e-09	3.02e-05	STK17B
A_23_P63281	0.0536898	1.42e-09	2.04e-05	GLTPD1
A_21_P0013591	0.0536768	2.91e-11	4.29e-07	LOC100507540
A_24_P941441	0.0536065	4.65e-09	6.55e-05	GNA13
A_33_P3387463	0.0536001	1.06e-09	1.52e-05	ATP6V1D
A_23_P110879	0.0534553	3.58e-12	5.31e-08	TRAF3IP2
A_23_P328323	0.053324	4.84e-09	6.8e-05	RAVER2
A_33_P3371224	0.0533092	3.03e-12	4.49e-08	ANO10
A_23_P15108	0.053186	3.19e-09	4.52e-05	YPEL3
A_23_P69339	0.053185	8.45e-10	1.22e-05	ACAA1
A_23_P353056	0.0529203	5.81e-10	8.42e-06	C2CD2L
A_23_P37910	0.0528366	2.24e-09	3.18e-05	MAPK3
A_24_P133253	0.0527633	1.5e-09	2.15e-05	KITLG
A_23_P20752	0.0527406	4.22e-11	6.21e-07	CDK20
A_23_P259632	0.0527073	1.28e-12	1.9e-08	TMEM120A
A_23_P357929	0.0526839	2.21e-10	3.23e-06	SLC35D1
A_19_P00322599	0.0525961	1.55e-09	2.22e-05	KIAA1671
A_33_P3222788	0.0525898	8.87e-10	1.28e-05	LOC100188947
A_23_P390068	0.052534	2.94e-11	4.33e-07	MISP
A_21_P0007465	0.052512	3.03e-10	4.42e-06	XLOC_009485
A_23_P128783	0.052075	2.93e-10	4.27e-06	EAPP
A_33_P3405444	0.0520351	4.81e-09	6.76e-05	WASL
A_23_P152963	0.052015	3.11e-12	4.6e-08	C17orf59
A_24_P377144	0.0520139	6.48e-10	9.38e-06	ANTXR2
A_23_P207517	0.051786	1.09e-10	1.6e-06	PDK2
A_32_P452655	0.0517628	1.26e-09	1.81e-05	LGALS9C
A_24_P289139	0.0517192	2.67e-10	3.89e-06	SH3KBP1
A_33_P3336700	0.0516482	6.08e-09	8.5e-05	SHROOM3
A_23_P116557	0.0514967	1.02e-09	1.47e-05	LGALS9
A_23_P29036	0.0514471	1.21e-09	1.74e-05	IFNGR2
A_33_P3316555	0.0513016	1.82e-11	2.68e-07	MGST3
A_23_P116512	0.0512864	1.73e-09	2.48e-05	PRR5L
A_24_P133162	0.0512439	5.62e-12	8.32e-08	STPG1
A_23_P127107	0.051035	5.59e-09	7.83e-05	CLRN3
A_23_P149992	0.0510208	2.63e-11	3.87e-07	PDLIM1
A_23_P217367	0.0508445	6.33e-09	8.85e-05	ATG4A
A_33_P3267280	0.0506697	3.39e-11	4.99e-07	CTDSP2
A_24_P280029	0.0505309	3.17e-10	4.62e-06	PDXP
A_33_P3261605	0.0504202	7.57e-10	1.09e-05	XLOC_l2_006131
A_23_P145895	0.0504005	1.41e-12	2.09e-08	TP53TG1
A_23_P115919	0.0503816	1.67e-10	2.45e-06	PHYH
A_32_P512061	0.0501801	5.22e-09	7.32e-05	GBAP1
A_33_P3379916	0.0497751	1.13e-12	1.68e-08	GLS
A_23_P126008	0.0495159	1.42e-10	2.08e-06	MAST2
A_33_P3394694	0.0493897	2.2e-09	3.13e-05	LOC100128498
A_23_P411806	0.0491136	3.07e-09	4.34e-05	SLC44A1
A_23_P96761	0.049072	3.94e-09	5.56e-05	ACADM
A_23_P431346	0.0489526	1.25e-12	1.86e-08	PRR15
A_23_P79426	0.0489078	5.78e-09	8.1e-05	CAB39
A_23_P94319	0.0488911	8.38e-10	1.21e-05	KBTBD11
A_23_P37560	0.0486775	1.81e-12	2.69e-08	PEX11A
A_23_P136347	0.0486511	1.79e-09	2.56e-05	EPS8
A_23_P94921	0.0485627	6.17e-09	8.63e-05	SLC20A2
A_23_P217114	0.0485229	9.45e-11	1.39e-06	ALAD
A_23_P141180	0.0484942	5.17e-10	7.49e-06	TOM1L2
A_23_P139722	0.0484431	2.24e-09	3.19e-05	TNFRSF1A
A_33_P3348639	0.048409	3.94e-10	5.72e-06	KTN1
A_23_P55936	0.0483895	4.46e-11	6.56e-07	FCGRT
A_24_P114617	0.0481775	3.77e-09	5.32e-05	CHMP2B
A_23_P211598	0.0481694	6.7e-10	9.69e-06	PMM1
A_23_P386764	0.0481386	2.18e-11	3.22e-07	DOLPP1
A_23_P339773	0.0481359	1.97e-09	2.8e-05	TPRG1L
A_23_P118894	0.0478039	5.37e-09	7.53e-05	PRR15L
A_24_P240259	0.0475803	6.46e-09	9.03e-05	LRRC31
A_23_P28434	0.0470841	4.91e-09	6.9e-05	VAMP8
A_23_P501372	0.0470262	2.37e-10	3.45e-06	MIEF2
A_33_P3369520	0.0468807	1.49e-10	2.18e-06	MAGI3
A_33_P3388948	0.0467645	6.17e-12	9.13e-08	SNX30
A_32_P69930	0.0466082	2.94e-09	4.16e-05	CCDC96
A_23_P90679	0.0464749	6.61e-10	9.56e-06	STRADB
A_23_P250294	0.0463573	6.33e-13	9.41e-09	ABHD5
A_33_P3326617	0.0462477	3.26e-10	4.74e-06	FAHD1
A_32_P29806	0.0460416	2.28e-11	3.36e-07	CRADD
A_23_P433152	0.0459367	1.92e-09	2.74e-05	C4orf33
A_23_P54636	0.0457988	6.63e-09	9.25e-05	ATP6V0D1
A_33_P3368800	0.0456882	6.43e-09	8.98e-05	NBPF12
A_23_P138435	0.0455352	1.57e-10	2.3e-06	ZMIZ1
A_23_P210900	0.0455323	5.09e-10	7.38e-06	ACSS2
A_23_P131299	0.0454979	4.23e-11	6.23e-07	ZFAND2B
A_21_P0000528	0.0454099	2.82e-10	4.1e-06	PRR26
A_33_P3725227	0.0452515	5.72e-13	8.5e-09	COBL
A_23_P53363	0.0451079	2.28e-10	3.33e-06	XRCC6BP1
A_23_P433111	0.0448751	1.17e-12	1.74e-08	SETD9
A_23_P300826	0.0448043	3.13e-09	4.43e-05	C6orf136
A_23_P39718	0.044574	2.54e-09	3.6e-05	FEZ2
A_33_P3214463	0.0444704	9.33e-12	1.38e-07	MESP2
A_33_P3350374	0.044426	2.61e-09	3.7e-05	FAM213A
A_23_P139260	0.0444216	5.39e-09	7.55e-05	SLC22A18
A_24_P346101	0.0442903	6.4e-10	9.27e-06	PRELID2
A_24_P40907	0.0438907	2.02e-10	2.95e-06	PPAPDC2
A_23_P59397	0.0435872	1.87e-10	2.73e-06	RSPH3
A_23_P413585	0.0434776	4.07e-09	5.74e-05	FOXD2
A_23_P139575	0.0433704	7.29e-10	1.05e-05	PRR13
A_24_P129232	0.0433637	6.32e-09	8.83e-05	SERINC1
A_23_P56709	0.0431591	6.26e-09	8.75e-05	RNF103
A_33_P3296846	0.042886	3.87e-10	5.63e-06	TMPRSS4
A_33_P3388870	0.0427605	4.01e-09	5.65e-05	BLOC1S1
A_23_P211806	0.0425006	5.12e-09	7.19e-05	LRRFIP2
A_23_P111804	0.0423422	2.41e-09	3.42e-05	PARP12
A_23_P25253	0.0423345	9.46e-10	1.36e-05	DERA
A_33_P3414202	0.042179	3.99e-09	5.63e-05	MBNL3
A_23_P10077	0.0421295	2.62e-09	3.72e-05	PNPLA2
A_24_P75230	0.041984	2.72e-09	3.85e-05	MYL12B
A_24_P362540	0.0419293	9.45e-10	1.36e-05	ASAP2
A_23_P206107	0.0418943	3.65e-09	5.16e-05	ULK3
A_23_P31085	0.0415737	4.26e-10	6.19e-06	CCDC28A
A_23_P146798	0.041458	4.96e-14	7.38e-10	SEPHS2
A_23_P30435	0.0413907	2.61e-10	3.8e-06	TNIP1
A_23_P410965	0.0413809	4.26e-09	6e-05	KIAA1522
A_24_P348806	0.0412319	1.04e-10	1.53e-06	PLEKHA7
A_24_P193435	0.0411009	6.65e-12	9.84e-08	TJP1
A_24_P921321	0.0409068	5.53e-10	8.01e-06	PTPRJ
A_23_P103968	0.0407766	3.58e-09	5.05e-05	AKR7A3
A_24_P410797	0.0405047	9.19e-10	1.33e-05	KALRN
A_23_P150876	0.0404273	6.98e-09	9.72e-05	VPS37B
A_23_P123672	0.0404009	1.55e-12	2.3e-08	TDRD7
A_23_P376661	0.0401027	1.59e-10	2.33e-06	NIT1
A_23_P112397	0.040029	3.73e-10	5.42e-06	FBXW5
A_24_P44514	0.0400097	1.92e-09	2.74e-05	CIB1
A_33_P3217998	0.0399733	1.73e-10	2.53e-06	AKR7L
A_24_P407323	0.0399605	7.15e-10	1.03e-05	PPM1A
A_23_P215479	0.039948	3.95e-13	5.87e-09	CLIP2
A_23_P101342	0.0399477	4.45e-10	6.46e-06	ATG4D
A_32_P806841	0.0396014	3.89e-09	5.48e-05	ARL4A
A_23_P47247	0.0395388	5.61e-12	8.31e-08	TCP11L1
A_23_P11729	0.0394751	1.66e-09	2.38e-05	ZBTB7B
A_23_P124486	0.0393329	9.38e-14	1.4e-09	PTPN9
A_23_P104046	0.039315	5.1e-09	7.17e-05	BPNT1
A_32_P155811	0.0392873	1.07e-10	1.57e-06	CD2AP
A_23_P92672	0.0392242	3.1e-09	4.39e-05	OCLN
A_23_P3602	0.0391773	6.27e-10	9.07e-06	NUDT7
A_24_P172768	0.0390109	4.38e-09	6.16e-05	GMFB
A_21_P0011148	0.0389208	5.37e-10	7.79e-06	XLOC_l2_003757
A_33_P3352544	0.0388044	3.99e-12	5.91e-08	ACOT8
A_23_P67355	0.0386473	1.59e-09	2.28e-05	PRRG2
A_23_P205519	0.0386068	1.12e-09	1.61e-05	ABHD4
A_23_P40025	0.0385584	6.56e-09	9.16e-05	DAZAP2
A_33_P3297923	0.038511	2.36e-12	3.5e-08	TPRN
A_33_P3388618	0.038441	8.7e-10	1.26e-05	TNK1
A_23_P400235	0.0382635	1.61e-09	2.3e-05	MUT
A_23_P419239	0.0381381	5.26e-09	7.38e-05	ETNK1
A_23_P140170	0.0381169	1.36e-09	1.95e-05	SEC23A
A_33_P3347639	0.0380826	3.11e-10	4.53e-06	MED18
A_32_P171181	0.0380314	4.63e-09	6.51e-05	NBPF10
A_33_P3367481	0.0380212	2.48e-10	3.62e-06	ARHGAP35
A_23_P259090	0.0379283	1.44e-09	2.07e-05	NUDT12
A_24_P19810	0.0378413	9.43e-11	1.38e-06	PPCS
A_23_P153236	0.0377381	2.52e-09	3.58e-05	CHMP2A
A_19_P00802550	0.0376692	1.8e-13	2.68e-09	XLOC_009868
A_24_P64362	0.0374723	6.63e-09	9.24e-05	WBP1L
A_23_P310560	0.0374019	7.14e-09	9.95e-05	NUDT16
A_33_P3346102	0.0372456	1.94e-11	2.87e-07	TAOK3
A_23_P45059	0.0371199	1.22e-09	1.76e-05	DOCK1
A_21_P0011350	0.0371189	2.95e-11	4.34e-07	PDCD6IPP2
A_23_P96990	0.0370002	6.58e-09	9.18e-05	NVL
A_33_P3272189	0.0369445	1.11e-09	1.59e-05	MFSD9
A_23_P132644	0.0367051	2.07e-09	2.95e-05	NCEH1
A_23_P206359	0.036705	2.4e-09	3.42e-05	CDH1
A_23_P210719	0.0365799	8.29e-10	1.2e-05	NSFL1C
A_24_P346126	0.0365417	2.51e-11	3.7e-07	SERF1A
A_24_P191971	0.0363637	3.71e-10	5.39e-06	SAP30L
A_24_P401739	0.0363442	5.08e-09	7.13e-05	ARHGAP17
A_24_P415327	0.0362136	1.22e-09	1.75e-05	HPS1
A_23_P407074	0.0361711	3.46e-09	4.9e-05	DNM2
A_33_P3364060	0.0358897	2.25e-09	3.19e-05	HR
A_24_P115621	0.0357518	4.81e-12	7.13e-08	EIF4EBP2
A_24_P64653	0.0357063	3.85e-09	5.43e-05	METTL7B
A_23_P55880	0.0354956	5.99e-11	8.8e-07	ZNF564
A_33_P3343690	0.0348873	1.92e-10	2.8e-06	FDX1
A_23_P102364	0.034772	1.77e-09	2.53e-05	NGEF
A_33_P3394395	0.034526	5.04e-09	7.08e-05	FAM73A
A_24_P395621	0.0344163	3.36e-11	4.95e-07	RUNDC1
A_23_P200976	0.0343702	3.64e-10	5.29e-06	HYI
A_24_P920979	0.0342496	2.04e-09	2.91e-05	ASB7
A_23_P24215	0.0342462	4.69e-11	6.89e-07	TBC1D12
A_23_P142688	0.0341489	2.92e-10	4.25e-06	FAM134A
A_23_P141044	0.0338797	5.52e-09	7.73e-05	ZNF688
A_33_P3403132	0.0338615	4.21e-09	5.93e-05	NR2F6
A_23_P164148	0.0337475	4.38e-09	6.16e-05	MLX
A_23_P340131	0.033637	3.07e-09	4.35e-05	PRSS16
A_33_P3335386	0.0335745	9.09e-10	1.31e-05	FAM83G
A_23_P72853	0.0333729	1.23e-09	1.76e-05	MFSD5
A_24_P139191	0.033338	5.33e-10	7.72e-06	ITCH
A_33_P3377261	0.0333083	1.24e-09	1.78e-05	RNF7
A_33_P3424467	0.0328543	5.1e-09	7.16e-05	CNST
A_23_P394836	0.0327484	1.36e-09	1.95e-05	INF2
A_23_P20852	0.0326556	1.83e-09	2.61e-05	AUH
A_24_P254346	0.0324699	9.55e-10	1.38e-05	DSCR3
A_32_P160972	0.0324377	1.07e-10	1.57e-06	ABRACL
A_23_P15375	0.0323657	4.51e-11	6.63e-07	ARMC7
A_24_P487736	0.0322619	1.92e-09	2.74e-05	CXorf23
A_23_P117928	0.0321388	4.6e-12	6.81e-08	BAHD1
A_33_P3272563	0.0320828	2.71e-11	4e-07	NMT2
A_23_P38041	0.0318437	4.66e-12	6.91e-08	NAGPA
A_23_P317683	0.0317342	2.14e-09	3.04e-05	TRAPPC10
A_23_P434352	0.031674	6.33e-09	8.85e-05	CAST
A_23_P83736	0.03166	5.88e-09	8.23e-05	ING2
A_24_P726336	0.0314021	1.08e-09	1.55e-05	PHACTR2
A_24_P935881	0.0312919	4.81e-10	6.98e-06	SERF1B
A_23_P152055	0.0311523	3.17e-10	4.62e-06	EFTUD1
A_23_P252283	0.0309426	1.35e-12	2.01e-08	RNF135
A_24_P342591	0.030902	2.36e-09	3.35e-05	RERE
A_19_P00320384	0.0308922	1.29e-09	1.85e-05	CA5BP1
A_24_P60972	0.030744	4.35e-13	6.47e-09	TSTD2
A_24_P240065	0.0306332	1.72e-09	2.46e-05	CHMP3
A_23_P369983	0.0305156	1.08e-11	1.6e-07	FAM98C
A_24_P63030	0.0302954	2.3e-10	3.35e-06	SFXN5
A_23_P68211	0.0299022	6.89e-09	9.6e-05	SPR
A_33_P3217073	0.0298478	2.79e-10	4.06e-06	GHITM
A_21_P0014935	0.0298302	6.54e-09	9.12e-05	FGD5-AS1
A_24_P206758	0.0297145	5.52e-09	7.74e-05	SNX15
A_23_P64129	0.0295086	6.51e-09	9.09e-05	HTATIP2
A_23_P97365	0.0292897	3.91e-11	5.76e-07	LRRC8D
A_23_P116430	0.0291186	2.11e-09	3.01e-05	USH1C
A_23_P218476	0.0290669	1.84e-09	2.62e-05	B9D2
A_33_P3424272	0.0290181	1.94e-09	2.76e-05	NAA60
A_23_P152028	0.0289703	4.78e-09	6.71e-05	TRIP4
A_23_P31489	0.0289472	2.44e-09	3.47e-05	URGCP
A_24_P256307	0.0285262	3.55e-09	5.02e-05	ARF3
A_33_P3363674	0.0281935	1.57e-09	2.25e-05	NFYC
A_23_P132285	0.0281059	9.67e-10	1.39e-05	MPST
A_33_P3358307	0.0280866	5.73e-09	8.03e-05	OTUD7B
A_21_P0000202	0.0278884	1.36e-09	1.95e-05	MGAT4B
A_23_P219197	0.0278729	9.74e-10	1.4e-05	RGS3
A_23_P140648	0.0267005	5.89e-11	8.66e-07	CYFIP1
A_23_P106694	0.0266472	2.61e-09	3.7e-05	CHMP1A
A_24_P278299	0.0262865	2.04e-09	2.9e-05	ASB13
A_32_P168247	0.0243784	6.56e-09	9.15e-05	COX6A1
A_33_P3270404	0.0240013	4.89e-09	6.87e-05	ATG9A
A_23_P112825	0.02361	3.97e-09	5.6e-05	LCMT1
A_23_P304386	0.0234028	7.77e-10	1.12e-05	HIGD2A
A_23_P46170	0.0233281	4.95e-09	6.95e-05	MED8
A_23_P71864	0.0229221	5.59e-09	7.83e-05	FAM73B
A_24_P72750	0.0214182	9.44e-11	1.39e-06	SPIN1
A_23_P58647	0.0208934	5.29e-09	7.42e-05	CTNNA1
